# Supplementary material for: The Synergistic Effect of MoS2 and NiS on the Electrical Properties of Iron Anodes for Ni-Fe Batteries
Source: Nanomaterials (Basel). 2022 Oct 4;12(19):3472. doi: 10.3390/nano12193472 (PMC9565254; doi:10.3390/nano12193472)
Supplement: Supplementary file 1 [file nanomaterials-12-03472-s001.zip]

Archive with 1 entries (1 files):
- nanomaterials-1934608-supplementary.pdf
